# Supplementary material for: Reporting of methodologies used for clonogenic assays to determine radiosensitivity
Source: J Radiat Res. 2020 Aug 22;61(6):828–31. doi: 10.1093/jrr/rraa064 (PMC7674694; doi:10.1093/jrr/rraa064)
Supplement: Supplementary_Data_1_rraa064 [file supplementary_data_1_rraa064.xlsx]

## Sheet: Sheet1
Cell line	PMID
5637	25585815
5637	16896593
5637	12955365
5637	22134243
143B	28300555
143B	28771582
22Rv1	27599042
22Rv1	18413812
22Rv1	27703211
22Rv1	21176082
22Rv1	19051213
22Rv1	18456354
22Rv1	22114138
22Rv1	27634756
22Rv1	29959569
22Rv1	21816290
22Rv1	22029423
22Rv1	26277432
22Rv1	29658003
22Rv1	19137013
253J-BV	23799002
253J-BV	15269164
59M	25097591
786-O	28404888
786-O	27527863
786-O	27900012
786-O	26572229
786-O	26252502
786-O	15217953
8305C	12423550
8505C	30125607
8505C	27527858
8505C	22136818
A-204	27376889
A-204	20646843
A-253	9422575
A-375	30488547
A-375	22169765
A-375	16000590
A1207	21531282
A172	11240258
A172	24882391
A172	25625667
A172	18640498
A172	9539576
A172	23552696
A172	21859841
A172	28456783
A172	29069798
A172	26775694
A172	28415741
A172	26171054
A172	14977824
A172	21301910
A172	24722169
A172	14647148
A172	12740661
A172	23846421
A172	28147244
A2058	9459139
A2780	7981062
A2780	12182997
A2780	3986765
A2780	10070879
A549	28415625
A549	26520184
A549	25629933
A549	27602502
A549	29029445
A549	27527863
A549	25832698
A549	23318425
A549	29253018
A549	29100699
A549	26515140
A549	11103937
A549	28444207
A549	17521756
A549	30307642
A549	26542176
A549	21577207
A549	28518146
A549	27137757
A549	24060178
A549	27129166
A549	3700170
A549	25202076
A549	27689764
A549	15734199
A549	16166302
A549	2912934
A549	28500630
A549	29157749
A549	27258472
A549	20628392
A549	28771582
A549	12438258
A549	25891540
A549	11072172
A549	19639181
A549	23090953
A549	23589165
A549	27096542
A549	29287602
A549	30272342
A549	19730451
A549	29090098
A549	27315591
A549	28619752
ACC-MESO-1	29599911
ACHN	29082212
ACHN	2440565
ACHN	28810535
ACHN	20563741
AGS	26379399
AGS	23835407
AGS	29716622
AGS	26277021
AGS	28401005
AN3_CA	8423017
AsPC-1	25117293
AsPC-1	16061682
AsPC-1	28778024
AsPC-1	19018773
AsPC-1	29333119
AsPC-1	23804422
AsPC-1	20005451
AsPC-1	23824114
AsPC-1	17699869
AsPC-1	29106581
AsPC-1	27876069
BHY	27006994
BICR_16	17475542
BICR_31	17475542
BICR_56	17475542
BICR_6	17475542
BJ_hTERT	15133297
BJ_hTERT	21185842
BT-474	27788957
BT-474	25556435
BT-474	27738326
BT-474	21195878
BT-474	29299156
BT-549	27225691
BT-549	25044403
BT-549	28494188
BT-549	18031610
BT-549	28042876
BxPC-3	22649756
BxPC-3	25749177
BxPC-3	23017870
BxPC-3	12420225
BxPC-3	29434868
BxPC-3	11196174
BxPC-3	18698032
BxPC-3	19801102
BxPC-3	29333119
BxPC-3	11956090
BxPC-3	23824114
BxPC-3	18483264
BxPC-3	14751531
BxPC-3	26183311
BxPC-3	27876069
C2BBe1	14760092
C2BBe1	28003121
C2BBe1	26675289
C2BBe1	20970032
C2BBe1	25292014
Caki-2	19626587
CAL_27	20372849
CAL_27	20723210
CAL_27	26096848
CAL_27	25229973
CAL_27	25575980
CAL_27	24557056
CAL_27	26716456
CAL_27	29351198
CAL_27	28170128
CAL_27	29770536
CAL_27	26634247
CAL_27	25205430
CAL_27	28693287
CAL_27	27476950
CAL_27	24290982
CAL-29	25224279
CAL-33	26573875
CAL-33	23461792
CAL-33	27127883
CAL-33	24710094
CAL-33	24983891
CAL-33	20133969
CAL-33	24290982
CAL-51	28042876
Calu-1	26542176
Calu-1	29777301
Calu-3	25891540
Calu-3	27020103
Calu-6	21825006
Calu-6	25832698
Calu-6	25832698
Calu-6	19843666
Calu-6	27020103
Caov-3	9062157
Capan-1	11196174
Capan-1	23900547
Capan-1	19801102
Capan-1	23804422
Capan-1	18199558
Capan-2	23900547
CAS-1	26418954
CFPAC-1	23900547
CH-157MN	30408557
COLO_205	21344162
COLO-320	26277021
COLO-320	25292014
COLO-800	16414372
COR-L105	27602502
COR-L23	1846846
D283_Med	8427770
D283_Med	26967057
D283_Med	27317342
D341_Med	21743064
D341_Med	21743064
Daoy	20526717
Daoy	19857785
Daoy	30292066
Daoy	17084552
Daoy	21743064
Daoy	27317342
Daoy	24219920
Daudi	10406057
Daudi	7542170
DBTRG-05MG	29069798
Detroit_562	29232380
Detroit_562	9422575
DK-MG	26418954
DLD-1	7083148
DLD-1	15069698
DLD-1	19857785
DLD-1	20584556
DLD-1	22524618
DLD-1	22322869
DLD-1	22510597
DLD-1	26096850
DLD-1	30412912
DLD-1	17085668
DLD-1	16865244
DLD-1	18037589
DLD-1	28219770
DLD-1	24060178
DLD-1	17201910
DLD-1	22119371
DLD-1	11118040
DLD-1	28916945
DLD-1	24760019
DLD-1	22923745
DLD-1	23996472
DLD-1	25292014
DMS_153	25124282
DMS_79	26848743
DU145	24882580
DU145	16061682
DU145	19147766
DU145	22369205
DU145	25845598
DU145	23523613
DU145	19051213
DU145	18456354
DU145	22114138
DU145	29959569
DU145	23565244
DU145	19137013
DU4475	7542170
EBC-1	24211580
EBC-1	22617250
EBC-1	29393397
EPLC-272H	26197988
EPLC-272H	22347438
EPLC-272H	22318330
FaDu	2154419
FaDu	16891020
FaDu	29253018
FaDu	23953412
FaDu	17967311
FaDu	17996386
FaDu	22452803
FaDu	19224142
FaDu	24597752
FaDu	29100699
FaDu	27015558
FaDu	26573875
FaDu	19654225
FaDu	25575980
FaDu	29084756
FaDu	20117293
FaDu	19649326
FaDu	24557056
FaDu	25229973
FaDu	23849696
FaDu	24853121
FaDu	23461792
FaDu	20160040
FaDu	29232380
FaDu	26096848
FaDu	27127883
FaDu	26004008
FaDu	19038467
FaDu	15734199
FaDu	29594212
FaDu	25444177
FaDu	22100655
FaDu	23891096
FaDu	8625298
FaDu	21700351
FaDu	28170128
FaDu	1512147
FaDu	28487500
FaDu	22516777
FaDu	21985943
FaDu	21129859
FaDu	24983891
FaDu	9422575
FaDu	15756525
FaDu	23010482
FaDu	27476950
FaDu	20103674
FaDu	19625495
FaDu	24587102
FaDu	26635065
FaDu	15001269
FaDu	15776273
FaDu	21737168
FaDu	21821302
FaDu	2318689
FTC-133	27527858
G-292	29659181
G-361	22169765
GAMG	22441439
GAMG	20502461
GAMG	16096850
GAMG	16096850
GRANTA-519	20124459
HARA	21577207
HCC-366	27602502
HCC1395	22596234
HCC1937	10635334
HCC1937	17259345
HCC1954	28303745
HCC1954	28598289
HCC2935	23730419
HCC827	25607753
HCC827	24606853
HCC827	23155255
HCC827	28454363
HCC827	23730419
HCC827	29480364
HCC827	27096542
HCT-116	21317874
HCT-116	20457353
HCT-116	28813624
HCT-116	19224142
HCT-116	30412912
HCT-116	18079753
HCT-116	17996386
HCT-116	21344162
HCT-116	26187043
HCT-116	18387344
HCT-116	24760019
HCT-116	28003121
HCT-116	20505264
HCT-116	27323823
HCT-116	16397265
HCT-116	25681274
HCT-116	23996472
HCT-15	12654446
HCT-15	15930309
HCT-15	17085668
HCT-15	28219770
HCT-15	23830189
HCT-15	26383618
HCT-8	17234773
HCT-8	17085668
HCT-8	26277021
HD-MY-Z	10863075
HEC-1-A	8423017
HEC-1-B	8423017
HEC-59	20159365
HEC-6	24625059
HEL	7542170
Hep_3B2.1-7	29968942
Hep_3B2.1-7	26572229
Hep_3B2.1-7	28346727
Hep_3B2.1-7	21713389
Hep_3B2.1-7	15770720
Hep_3B2.1-7	26527121
Hep_3B2.1-7	26980196
Hep_3B2.1-7	25460352
Hep_3B2.1-7	28348976
Hep_3B2.1-7	28627706
Hep_3B2.1-7	23418439
Hep_3B2.1-7	19226333
Hep_3B2.1-7	27863427
Hep_G2	25150637
HEP_G2	27788957
Hep_G2	20562919
Hep_G2	21398050
Hep_G2	23552696
Hep_G2	16688809
Hep_G2	22448750
Hep_G2	29968942
Hep_G2	21557766
Hep_G2	25596016
Hep_G2	29226125
Hep_G2	22387901
Hep_G2	26956717
Hep_G2	27802188
Hep_G2	25534361
Hep_G2	28346727
Hep_G2	26716456
Hep_G2	24401554
Hep_G2	26585486
Hep_G2	26527121
Hep_G2	18340453
Hep_G2	28500630
Hep_G2	26187043
Hep_G2	20410675
Hep_G2	15770720
Hep_G2	25996799
Hep_G2	19616613
Hep_G2	25139788
Hep_G2	26980196
Hep_G2	25460352
Hep_G2	22302044
Hep_G2	21952317
Hep_G2	28348976
Hep_G2	29856906
Hep_G2	16437613
Hep_G2	28627706
Hep_G2	25435350
Hep_G2	30272342
Hep_G2	23418439
Hep_G2	26381779
Hep_G2	9747838
Hep_G2	26920061
Hep_G2	27555772
Hep_G2	19226333
Hep_G2	24133390
Hep_G2	24944673
Hep_G2	30086228
Hep_G2	12378618
Hep_G2	27863427
Hep_G2	19215227
HL-60	8630336
HL-60	21343676
HL-60	17164278
HL-60	22829630
HL-60	23155415
HL-60	17342203
HL-60	23934411
HL-60	14535836
HL-60	16210785
HL-60	18360695
HL-60	27105509
HL-60	1572809
HL-60	22576796
HLE	11454680
HLE	19616613
HOS	22475227
HOS	8425769
HOS	29875998
HRT-18	8255997
HRT-18	3759547
HRT-18	1834621
HRT-18	2497094
HRT-18	28916945
Hs_578T	27363012
Hs_578T	22028490
Hs_578T	19373868
Hs_578T	27588488
Hs_578T	16103067
HSC-4	27127883
HSC2	14969817
HSC2	21577207
HSC2	14601066
HSC2	23403985
HSC2	11410884
HSC3	14969817
HSC3	21439723
HSC3	30345038
HSC3	29522917
HSC3	14601066
HSC3	30086306
HSC3	11410884
HSC4	14969817
HSC4	20372849
HSC4	26573875
HSC4	23461792
HSC4	29522917
HSC4	11410884
HT-1080	23631818
HT-1080	18607508
HT-1080	23966622
HT-1080	19147764
HT-1080	11118040
HT-1080	21437769
HT-1080	20502461
HT-1080	2808033
HT-1080	30226898
HT-1080	15665286
HT-1080	15001269
HT-1080	16414372
HT-1080	26055407
HT-1080	7961021
HT-1080	23242142
HT-1080	28123575
HT-1376	29228614
HT-1376	17609586
HT-1376	14676804
HT-144	9822167
HT-144	9459139
HT-144	8033118
HT-144	7836088
HT-29	26096850
HT-29	11956090
HT-29	10537303
HT-29	8895552
HT-29	29369481
HT-29	10646858
HT-29	11316563
HT-29	26187043
HT-29	24760019
HT-29	22964855
HT-29	20970032
HT-29	28687332
HT-29	26841903
HT-29	25292014
HuH-6	26585486
HuH-7	27802188
HuH-7	22387901
HuH-7	25682950
HuH-7	26956717
HuH-7	25534361
HuH-7	24375034
HuH-7	25004403
HuH-7	28646552
HuH-7	26527121
HuH-7	26980196
HuH-7	25460352
HuH-7	28348976
HuH28	29479816
HuT_102	2417645
HuT_78	2417645
HuTu_80	8005809
IMR-32	21527635
IMR-32	23967300
IMR-32	11925110
IMR-32	14522384
IOMM-Lee	30408557
IOMM-Lee	29199006
IPC-298	26136337
IPC-298	12740661
J82	17609586
JURKAT	8752146
JURKAT	16916556
JURKAT	17980509
JURKAT	15486061
JURKAT	7542170
JURKAT	23097624
JURKAT	11827746
JVM-2	20124459
K-562	18281522
K-562	24487034
K-562	21757716
K-562	23443853
K-562	16506247
K-562	20410675
K-562	17213813
KLE	19212620
KNS-42	27095947
KS-1	10078646
KYSE-140	30098297
KYSE-150	22842564
KYSE-150	29567990
KYSE-150	29968320
KYSE-150	26952039
KYSE-150	26743123
KYSE-150	24459703
KYSE-150	25888911
KYSE-150	25561796
KYSE-30	23232108
KYSE-30	28821565
KYSE-410	26743123
KYSE-450	29968320
KYSE-450	26743123
KYSE-450	28673358
KYSE-510	26743123
KYSE-70	15802858
KYSE-70	26952039
LN-18	29284495
LN-18	26896280
LN-18	23077620
LN-18	25040548
LN-18	23793865
LN-18	22614258
LN-18	26252502
LN-18	29882045
LN-18	30452663
LN-18	17544000
LN-18	23577964
LN-18	10435616
LN-18	29333122
LN-18	14647148
LN-229	25159136
LN-229	25625667
LN-229	22560712
LN-229	21852011
LN-229	24008150
LN-229	16818509
LN-229	26418954
LN-229	26328938
LN-229	24192264
LN-229	29882045
LN-229	17544000
LN-229	23577964
LN-229	29333122
LN-229	10435616
LN-229	28494176
LN-229	14647148
LN-319	23713868
LN-428	23077620
LNCaP_clone_FGC	26252502
LNCaP_clone_FGC	21176082
LNCaP_clone_FGC	23523613
LNCaP_clone_FGC	12181748
LNCaP_clone_FGC	19367568
LNCaP_clone_FGC	14977824
LNCaP_clone_FGC	27634756
LNCaP_clone_FGC	21903767
LNCaP_clone_FGC	25165096
LNCaP_clone_FGC	23565244
LNCaP_clone_FGC	29959569
LNCaP_clone_FGC	26432404
LNZ308	10435616
LoVo	16707462
LoVo	14760092
LoVo	30412912
LoVo	18535621
LoVo	11316563
LoVo	28003121
LoVo	29268566
LoVo	28687332
LoVo	15996023
LoVo	25292014
LP1	17383762
LS_180	29950834
LS_180	24053278
LS1034	8895552
LS1034	20970032
LS1034	28811361
LS411N	8895552
LS411N	20970032
LS513	8895552
LS513	20970032
M059K	20584556
M059K	12384553
M059K	18797158
M059K	23874869
M059K	27788958
M059K	16414372
Malme-3M	16103067
MCF7	23922686
MCF7	28333152
MCF7	20457353
MCF7	21869603
MCF7	27286256
MCF7	29055790
MCF7	20525204
MCF7	22895634
MCF7	27941124
MCF7	21935375
MCF7	22479642
MCF7	23313506
MCF7	24616504
MCF7	25556435
MCF7	28242688
MCF7	20117292
MCF7	12640121
MCF7	22690217
MCF7	26720492
MCF7	20682032
MCF7	7728750
MCF7	27036550
MCF7	22991189
MCF7	26234677
MCF7	26162908
MCF7	21680037
MCF7	22833545
MCF7	21689642
MCF7	17189385
MCF7	24013362
MCF7	23259762
MCF7	27111890
MCF7	22363791
MCF7	26572229
MCF7	26420420
MCF7	27011212
MCF7	25446120
MCF7	25836596
MCF7	15642734
MCF7	24130769
MCF7	26034280
MCF7	28518146
MCF7	21392897
MCF7	26316742
MCF7	17534696
MCF7	26015993
MCF7	25409124
MCF7	17087916
MCF7	24259678
MCF7	2912934
MCF7	22981707
MCF7	26514806
MCF7	3700170
MCF7	29986519
MCF7	27613311
MCF7	18448327
MCF7	23891100
MCF7	22457814
MCF7	26988558
MCF7	20735284
MCF7	21713389
MCF7	26683123
MCF7	8083133
MCF7	26766492
MCF7	24786831
MCF7	28570501
MCF7	14724581
MCF7	27225691
MCF7	17621610
MCF7	17127180
MCF7	26459098
MCF7	26355636
MCF7	27738326
MCF7	19373868
MCF7	24673853
MCF7	21704414
MCF7	27546791
MCF7	14641818
MCF7	26187043
MCF7	24002052
MCF7	23777562
MCF7	15199526
MCF7	22119371
MCF7	26632965
MCF7	22028490
MCF7	27379202
MCF7	28278048
MCF7	29343723
MCF7	10646858
MCF7	28138801
MCF7	14617784
MCF7	12700279
MCF7	21557727
MCF7	18791823
MCF7	23840685
MCF7	20691121
MCF7	24833589
MCF7	23664221
MCF7	15322247
MCF7	24153102
MCF7	25482934
MCF7	17179479
MCF7	22209830
MCF7	26383236
MCF7	17722531
MCF7	25044403
MCF7	25486363
MCF7	17336220
MCF7	8690508
MCF7	26740805
MCF7	28494188
MCF7	26935024
MCF7	24284485
MCF7	22414288
MCF7	27146733
MCF7	18632822
MCF7	18031610
MCF7	14977824
MCF7	21498708
MCF7	21195878
MCF7	11955753
MCF7	11241328
MCF7	22353361
MCF7	18414006
MCF7	16414372
MCF7	24678241
MCF7	27321180
MCF7	26557765
MCF7	24944673
MCF7	21392397
MCF7	19016568
MCF7	28598289
MCF7	28923575
MCF7	19487283
MCF7	25763854
MCF7	20159363
MCF7	26309570
MCF7	23261434
MCF7	16731750
MCF7	29667293
MCF7	26693354
MCF7	25501936
MCF7	29551683
MCF7	24626611
MCF7	19855432
MCF7	29034008
MDA-MB-231	23922686
MDA-MB-231	19857785
MDA-MB-231	23989060
MDA-MB-231	23730416
MDA-MB-231	22690217
MDA-MB-231	26720492
MDA-MB-231	28570501
MDA-MB-231	10635334
MDA-MB-231	16024112
MDA-MB-231	27111890
MDA-MB-231	27225691
MDA-MB-231	27137757
MDA-MB-231	17175117
MDA-MB-231	15734199
MDA-MB-231	23840685
MDA-MB-231	20691121
MDA-MB-231	17883950
MDA-MB-231	12777377
MDA-MB-231	12750274
MDA-MB-231	27941124
MDA-MB-231	22028490
MDA-MB-231	20457353
MDA-MB-231	21935375
MDA-MB-231	24673853
MDA-MB-231	22479642
MDA-MB-231	27011212
MDA-MB-231	22991189
MDA-MB-231	21680037
MDA-MB-231	24130769
MDA-MB-231	17259345
MDA-MB-231	24259678
MDA-MB-231	25128202
MDA-MB-231	23891100
MDA-MB-231	27363012
MDA-MB-231	19401447
MDA-MB-231	26383236
MDA-MB-231	24153102
MDA-MB-231	21998736
MDA-MB-231	17179479
MDA-MB-231	26459098
MDA-MB-231	25044403
MDA-MB-231	28260023
MDA-MB-231	25504347
MDA-MB-231	27588488
MDA-MB-231	19373868
MDA-MB-231	16103067
MDA-MB-231	23733406
MDA-MB-231	26187043
MDA-MB-231	26185342
MDA-MB-231	18632822
MDA-MB-231	24284485
MDA-MB-231	26338199
MDA-MB-231	22353361
MDA-MB-231	24678241
MDA-MB-231	27321180
MDA-MB-231	23337876
MDA-MB-231	25482934
MDA-MB-231	21392397
MDA-MB-231	26420420
MDA-MB-231	26799321
MDA-MB-231	21195000
MDA-MB-231	28433590
MDA-MB-231	27286256
MDA-MB-231	29786642
MDA-MB-231	21464397
MDA-MB-231	29055790
MDA-MB-231	26490761
MDA-MB-231	23880508
MDA-MB-231	20849637
MDA-MB-231	23314761
MDA-MB-231	24802861
MDA-MB-231	22521642
MDA-MB-231	27055396
MDA-MB-231	27066092
MDA-MB-231	24014377
MDA-MB-231	11697324
MDA-MB-231	16731750
MDA-MB-231	27984132
MDA-MB-231	29465769
MDA-MB-231	25884663
MDA-MB-231	24114595
MDA-MB-231	28541775
MDA-MB-231	29393397
MDA-MB-231	24215790
MDA-MB-231	28923575
MDA-MB-231	28042876
MDA-MB-231	21971286
MDA-MB-231	28429022
MDA-MB-231	23261434
MDA-MB-361	23216894
MDA-MB-361	28067096
MDA-MB-435S	17087916
MDA-MB-435S	10635334
MDA-MB-435S	22807498
MDA-MB-435S	25884663
MDA-MB-436	25832698
MDA-MB-468	12700279
MDA-MB-468	22895634
MDA-MB-468	27363012
MDA-MB-468	27111890
MDA-MB-468	19857785
MDA-MB-468	29029445
MDA-MB-468	21901386
MDA-MB-468	21676478
MDA-MB-468	18632822
MDA-MB-468	27588488
MDA-MB-468	22336201
MDA-MB-468	26935024
MDA-MB-468	22414288
MDA-MB-468	14977824
MDA-MB-468	23777562
MDA-MB-468	24153102
MDA-MB-468	29299156
MEC-1	24133390
MES-SA	24076428
MES-SA	11704327
MeWo	16000590
MeWo	12590320
MeWo	10661358
MeWo	12377345
MeWo	15660192
MeWo	11429233
MG-63	17982674
MG-63	29050670
MIA_PaCa-2	23448094
MIA_PaCa-2	23017870
MIA_PaCa-2	19147766
MIA_PaCa-2	26304716
MIA_PaCa-2	16061682
MIA_PaCa-2	12420225
MIA_PaCa-2	27665739
MIA_PaCa-2	25117293
MIA_PaCa-2	26052093
MIA_PaCa-2	23900547
MIA_PaCa-2	19801102
MIA_PaCa-2	16166302
MIA_PaCa-2	29333119
MIA_PaCa-2	23804422
MIA_PaCa-2	10537303
MIA_PaCa-2	24516636
MIA_PaCa-2	27258472
MIA_PaCa-2	20619549
MIA_PaCa-2	24060178
MIA_PaCa-2	23780887
MIA_PaCa-2	19714243
MIA_PaCa-2	16465376
MIA_PaCa-2	28104298
MIA_PaCa-2	27247056
MIA_PaCa-2	22825331
MIA_PaCa-2	15958643
MIA_PaCa-2	11694525
MIA_PaCa-2	21478011
MIA_PaCa-2	18980967
MIA_PaCa-2	22246215
MIA_PaCa-2	27876069
MiaPaCa-2	22369205
MKN-45	29716622
MKN-45	18854835
MKN-45	19037991
MKN1	26277021
MKN45	26379399
MKN74	19037991
MOG-G-UVW	29029481
MOG-G-UVW	27515310
MOG-G-UVW	18954712
MOG-G-UVW	20032406
MOLT-4	2417645
MOLT-4	10944606
MOLT-4	11827746
MOR/CPR	1846846
MSTO-211H	22017350
NALM-6	18387344
NALM-6	22508716
NCI-H1299	11103937
NCI-H1299	29351198
NCI-H1299	26101701
NCI-H1299	27602502
NCI-H1299	18794145
NCI-H1299	20679739
NCI-H1339	26197988
NCI-H1339	22347438
NCI-H1339	22318330
NCI-H1395	27602502
NCI-H1437	29287602
NCI-H146	25124282
NCI-H146	1329908
NCI-H146	23640142
NCI-H1568	27602502
NCI-H1650	20628392
NCI-H1650	19730451
NCI-H1650	25202076
NCI-H1650	29770473
NCI-H1975	20628392
NCI-H1975	24606853
NCI-H1975	27096542
NCI-H1975	23589165
NCI-H1975	29480364
NCI-H1975	29331422
NCI-H1975	19730451
NCI-H1975	25926742
NCI-H1975	24469836
NCI-H1975	18253126
NCI-H1993	23254764
NCI-H2052	22017350
NCI-H2052	23155254
NCI-H2073	24469836
NCI-H2087	27602502
NCI-H209	1329908
NCI-H2170	24211580
NCI-H2228	23254764
NCI-H226	28978091
NCI-H226	29599911
NCI-H226	16957930
NCI-H226	18793955
NCI-H226	28636807
NCI-H23	24211580
NCI-H23	27602502
NCI-H23	30099686
NCI-H2452	22017350
NCI-H28	23155254
NCI-H28	21868528
NCI-H28	28978091
NCI-H28	22017350
NCI-H292	22138455
NCI-H292	21844013
NCI-H292	25926742
NCI-H292	16331496
NCI-H292	14575839
NCI-H292	18253126
NCI-H3122	23254764
NCI-H322	11072172
NCI-H322	11103937
NCI-H358	19639181
NCI-H358	29777301
NCI-H358	30216081
NCI-H358	25442346
NCI-H441	17889445
NCI-H441	28619752
NCI-H446	28415625
NCI-H446	27129166
NCI-H460	11072172
NCI-H460	22833545
NCI-H460	25629933
NCI-H460	22596234
NCI-H460	19730451
NCI-H460	16580498
NCI-H460	30008397
NCI-H460	23254764
NCI-H460	27315591
NCI-H460	28619752
NCI-H460	24626611
NCI-H520	24211580
NCI-H520	27602502
NCI-H520	20969791
NCI-H520	30061953
NCI-H526	23640142
NCI-H526	1329908
NCI-H596	15756525
NCI-H596	16957930
NCI-H661	12438258
NCI-H661	27137757
NCI-H661	1329908
NCI-H661	22381900
NCI-H661	20347166
NCI-H69	21036697
NCI-H69	7542170
NCI-H69	1846846
NCI-H69	1329908
NCI-H716	26675289
NCI-H727	29681888
NCI-H82	1329908
NCI-H838	16394628
NCI-H841	1329908
NCI-N87	26379399
NCI-N87	24764698
NIH_OVCAR-3	3986765
NIH_OVCAR-3	24066277
NIH_OVCAR-3	9062157
NIH_OVCAR-3	28912871
NIH_OVCAR-3	2387537
OAW42	10070879
OAW42	1574595
OAW42	2244022
OE21	28673358
ONS-76	22951319
ONS-76	28426747
OV-90	15258697
OVCAR-4	3986765
PA-TU-8902	12740661
PANC-1	25749177
PANC-1	23824114
PANC-1	24192264
PANC-1	29333119
PANC-1	23900547
PANC-1	14977824
PANC-1	19857785
PANC-1	23780887
PANC-1	28104298
PANC-1	18607504
PANC-1	18349845
PANC-1	27665739
PANC-1	22825331
PANC-1	20004446
PANC-1	16465376
PANC-1	26304716
PANC-1	19372568
PANC-1	27247056
PANC-1	10917208
PANC-1	23886294
PANC-1	28267674
PANC-1	21478011
PANC-1	25741139
PANC-1	25681274
PC-14	24211580
PC-3	19367568
PC-3	24882580
PC-3	27376889
PC-3	27634756
PC-3	23565244
PC-3	22114138
PC-3	29959569
PC-3	14977824
PC-3	21816290
PC-3	22029423
PC-3	17980509
PC-3	10863075
PC-3	28208838
PC-3	27713179
PC-3	29942453
PC-3	19137013
PE/CA-PJ34	29084756
PEER	7542170
PK-1	16465376
PK-45H	25964552
PK-59	25964552
PLC8024	25139788
PLC8024	25460352
PLC8024	25682950
PLC8024	24375034
PLC8024	28646552
PLC8024	28348976
PLC8024	25202346
PSN1	19857785
PSN1	16061682
PSN1	28494188
PSN1	27247056
PSN1	22825331
QGP-1	29681888
Raji	12700662
Raji	7542170
Raji	22843616
Raji	19652992
Raji	22245670
Raji	8226159
RCC-4	26572229
RD	20646843
RD	26055407
RD-ES	23966622
RKO	17127180
RKO	15507430
RKO	28813624
RKO	17854787
RKO	20505264
RKO	19956501
RKO	24363165
RKO	18413979
RKO	11599884
RKO	27246457
RKO	7728750
RKO	10803919
RKO	16397265
RKO	28687332
RKO	19929413
RL95-2	19212620
RL95-2	22807498
RPMI-8226	19028508
RPMI-8226	17383762
RT-112	14676804
RT-112	10738085
RT-112	8427770
RT-112	28839000
RT-112	15269164
RT-112	25224279
RT-112	17609586
RT4	26521794
RT4	12955365
RT4	17609586
Saos-2	20646843
Saos-2	12517413
SBC-5	24211580
SCC-15	9422575
SCC-15	26096848
SCC-15	25444177
SCC-15	17475542
SCC-15	11410884
SCC-15	24060178
SCC-15	30014041
SCC-15	28823407
SCC-15	26504020
SCC-15	20848438
SCC-15	26104936
SCC-25	25205430
SCC-25	9422575
SCC-25	14969817
SCC-25	20117292
SCC-25	25575980
SCC-25	24557056
SCC-25	17475542
SCC-25	21700351
SCC-25	11410884
SCC-25	15517920
SCC-25	28693287
SCC-25	9336159
SCC-25	20848438
SCC-4	9422575
SCC-4	26096848
SCC-4	17475542
SCC-4	22242139
SCC-9	9422575
SCC-9	17475542
SCC-9	19655336
SCC-9	11992385
SF-126	9128966
SF-126	8083073
SF767	20028557
SF767	19664717
SF767	12115585
SF767	26542881
SF767	24953334
SF767	21987532
SH-SY5Y	21527635
SH-SY5Y	23967300
SH-SY5Y	18059134
SH-SY5Y	21236599
SJSA-1	27323823
SK-BR-3	22457814
SK-BR-3	12700279
SK-BR-3	27738326
SK-BR-3	23840685
SK-BR-3	24833589
SK-BR-3	22690217
SK-BR-3	27286256
SK-BR-3	20682032
SK-BR-3	21195878
SK-BR-3	21392397
SK-BR-3	21704411
SK-BR-3	21901386
SK-HEP-1	19226333
SK-HEP-1	22448750
SK-HEP-1	24735751
SK-LMS-1	19147764
SK-LMS-1	18607508
SK-LMS-1	23966622
SK-MEL-3	9822167
SK-MEL-3	11862432
SK-MES-1	12740661
SK-MES-1	27137757
SK-MES-1	27129166
SK-MES-1	28636807
SK-N-BE(2)	29029481
SK-N-BE(2)	27515310
SK-N-MC	21527635
SK-N-MC	23966622
SK-OV-3	26187043
SK-OV-3	9062157
SK-OV-3	12496360
SK-OV-3	24066277
SK-OV-3	28912871
SK-OV-3	23244773
SK-OV-3	16814620
SK-UT-1	8423017
SNB-19	20502461
SNU-1040	14973054
SNU-601	26277021
SU-DHL-4	7542170
SUIT-2	23900547
SW_1573	17549371
SW_1573	9308955
SW_1573	21651780
SW_1573	18413979
SW_1573	27246457
SW_1573	11599884
SW_1573	22966339
SW_1573	22966377
SW_1573	16202432
SW_1573	23126524
SW_1573	12182997
SW_1573	16465435
SW_1990	23903906
SW_1990	25741139
SW1116	20970032
SW1463	20970032
SW1463	28811361
SW403	20970032
SW403	21344162
SW48	23830189
SW48	12654446
SW48	20708486
SW48	14676806
SW48	1410575
SW48	24476310
SW48	15995839
SW48	22867709
SW48	26277021
SW480	28916945
SW480	23830189
SW480	8895552
SW480	19857785
SW480	17854787
SW480	20970032
SW480	28811361
SW480	21344162
SW480	29399696
SW480	26238857
SW480	22867709
SW480	28687332
SW620	16707462
SW620	14760092
SW620	8005809
SW620	10537303
SW620	11956090
SW620	20970032
SW620	21344162
SW620	10933053
SW620	9816114
SW620	24502970
SW620	26238857
SW620	24476310
SW620	29369481
SW620	25427200
SW620	12826257
SW620	29399696
SW620	29268566
SW620	23996472
SW620	25292014
SW837	28916945
SW837	20970032
SW837	28811361
T-47D	21557727
T-47D	12700279
T-47D	20735284
T-47D	22479642
T-47D	22134360
T-47D	16061682
T-47D	24153102
T-47D	23216894
T-47D	19509253
T-47D	23840685
T-47D	22807498
T-47D	27066092
T-47D	28138801
T-47D	22028490
T-47D	23992604
T-47D	27984132
T-47D	24014377
T-47D	10635334
T-47D	10998426
T-47D	17562436
T-47D	28923575
T24	17609586
T24	25585815
T24	12955365
T24	28494188
T24	14676804
T24	26521794
T24	29228614
T24	16166302
T24	22452803
T24	22134243
T24	29316551
T24	28839000
T24	25224279
T3M-4	16465376
T84	28003121
T98G	23713868
T98G	26775694
T98G	28415741
T98G	30452663
T98G	29029445
T98G	21859841
T98G	21267532
T98G	9539576
T98G	23685670
T98G	23361139
T98G	23667632
T98G	24678590
T98G	18640497
T98G	25304378
T98G	25097859
T98G	22345070
T98G	25398831
T98G	19931733
T98G	22521642
T98G	19926348
T98G	24418474
T98G	14751510
T98G	24676782
T98G	19664717
T98G	23904372
T98G	23126524
T98G	29784026
T98G	20164535
T98G	17980860
T98G	12243834
T98G	26062577
T98G	16722524
T98G	16631604
T98G	28099939
T98G	23859266
T98G	20103602
T98G	18954712
T98G	29212069
T98G	20032406
T98G	26893360
T98G	28338004
T98G	26044161
T98G	28147244
T98G	22972973
T98G	17704360
TC-71	29371919
TCCSUP	14676804
TE-1	23232108
TE-1	25561796
TE-1	15226608
TE-1	23919806
TE-1	29679654
TE-1	23943380
TE-1	29328411
TE-1	28367244
TE-1	10741736
TE-1	27525226
TE-10	22469995
TE-10	10741736
TE-11	22469995
TE-11	10741736
TE-11	27525226
TE-14	22469995
TE-14	10741736
TE-4	10741736
TE-4	28883406
TE-5	10741736
TE-6	21965748
TE-6	10741736
TE-8	30098297
TE-8	10741736
TE-8	27525226
TE-9	22469995
TE-9	10741736
THP-1	11827746
TOV-112D	24066277
TOV-21G	15258697
TOV-21G	22792303
U-118_MG	29284495
U-118_MG	18790046
U-118_MG	16631604
U-138_MG	23713868
U-138_MG	25625667
U-138_MG	14647148
U-138_MG	24676782
U-138_MG	11395250
U-138_MG	11395250
U-138_MG	23859266
U-2_OS	24502970
U-2_OS	28444207
U-2_OS	28300555
U-2_OS	25086746
U-2_OS	27941124
U-2_OS	10635334
U-2_OS	29856906
U-2_OS	15604269
U-2_OS	22966377
U-2_OS	25609072
U-2_OS	24931610
U-2_OS	24513288
U-2_OS	21745822
U-2_OS	24055346
U-2_OS	12517413
U-2_OS	29875998
U-251_MG	23713868
U-251_MG	26171054
U-251_MG	28415741
U-251_MG	26187043
U-251_MG	24722169
U-251_MG	23448094
U-251_MG	25314669
U-251_MG	14583787
U-251_MG	15735908
U-251_MG	27788957
U-251_MG	19147766
U-251_MG	28444207
U-251_MG	22369205
U-251_MG	16818509
U-251_MG	26418954
U-251_MG	25040548
U-251_MG	24868315
U-251_MG	25159136
U-251_MG	29029445
U-251_MG	11956090
U-251_MG	10537303
U-251_MG	21267532
U-251_MG	17765959
U-251_MG	17875720
U-251_MG	21676478
U-251_MG	27275537
U-251_MG	24518219
U-251_MG	24676782
U-251_MG	25764245
U-251_MG	17223082
U-251_MG	11395250
U-251_MG	11395250
U-251_MG	18483264
U-251_MG	26095040
U-251_MG	20610043
U-251_MG	18794145
U-251_MG	26328938
U-251_MG	16193379
U-251_MG	8083073
U-251_MG	10933048
U-251_MG	9128966
U-251_MG	26097540
U-251_MG	12115585
U-251_MG	25939762
U-251_MG	24953334
U-251_MG	24953334
U-251_MG	23730416
U-251_MG	27108486
U-251_MG	17447009
U-251_MG	24418474
U-251_MG	11085531
U-251_MG	22693253
U-251_MG	24678590
U-251_MG	25097859
U-251_MG	29777390
U-251_MG	24481489
U-251_MG	18245557
U-251_MG	27510952
U-251_MG	10837964
U-251_MG	8330994
U-251_MG	21906280
U-251_MG	27563812
U-251_MG	21671178
U-251_MG	17980860
U-251_MG	15958643
U-251_MG	25661319
U-251_MG	27757033
U-251_MG	23631818
U-251_MG	14643025
U-251_MG	26062577
U-251_MG	19199360
U-251_MG	29804240
U-251_MG	14729640
U-251_MG	10873107
U-251_MG	25544764
U-251_MG	29212069
U-251_MG	25220423
U-251_MG	28122253
U-251_MG	25862850
U-251_MG	29571296
U-251_MG	22989521
U-251_MG	26044161
U-251_MG	23846421
U-251_MG	2061116
U-251_MG	27757426
U-87_MG	29069798
U-87_MG	28415741
U-87_MG	27788958
U-87_MG	1512147
U-87_MG	27563812
U-87_MG	26187043
U-87_MG	2154419
U-87_MG	11429233
U-87_MG	30452663
U-87_MG	24678590
U-87_MG	17544000
U-87_MG	9816239
U-87_MG	9128966
U-87_MG	9539576
U-87_MG	25625667
U-87_MG	24008150
U-87_MG	22560712
U-87_MG	16818509
U-87_MG	21859841
U-87_MG	17234773
U-87_MG	26418954
U-87_MG	19857785
U-87_MG	26896280
U-87_MG	23077620
U-87_MG	16193379
U-87_MG	29777390
U-87_MG	10435616
U-87_MG	28494176
U-87_MG	27275537
U-87_MG	24518219
U-87_MG	21864926
U-87_MG	25764245
U-87_MG	26271735
U-87_MG	24516636
U-87_MG	21301910
U-87_MG	21676478
U-87_MG	22614258
U-87_MG	8033118
U-87_MG	25398831
U-87_MG	29212069
U-87_MG	17980509
U-87_MG	16631604
U-87_MG	27510952
U-87_MG	18407431
U-87_MG	28338004
U-87_MG	17383816
U-87_MG	23859266
U-87_MG	24676782
U-87_MG	20724915
U-87_MG	17447009
U-87_MG	11297265
U-87_MG	18954712
U-87_MG	24868315
U-87_MG	24953334
U-87_MG	24953334
U-87_MG	12115585
U-87_MG	20629992
U-87_MG	26062577
U-87_MG	30537994
U-87_MG	11395250
U-87_MG	11395250
U-87_MG	29804240
U-87_MG	25544764
U-87_MG	20103602
U-87_MG	28122253
U-87_MG	25328549
U-87_MG	29864155
U-87_MG	2061116
U-87_MG	2318689
U-87_MG	29571296
U-937	20410675
U-937	11827746
U266B1	19028508
U266B1	17383762
U343	25625667
U343	26328938
U343	24692723
U343	21906280
UM-UC-3	29157749
UM-UC-3	17609586
UM-UC-3	23799002
UM-UC-3	14676804
UM-UC-3	12955365
UM-UC-3	22134243
VCaP	23565244
VM-CUB1	25224279
VMRC-LCD	16914589
VMRC-LCD	20731837
WSU-DLCL2	10406057
WSU-DLCL2	10571208
ZR-75-1	29986519
ZR-75-1	21887591
ZR-75-30	27286256
